# Supplementary material for: Single Nucleotide Polymorphisms in IL1B and the Risk of Acute Coronary Syndrome: A Danish Case-Cohort Study
Source: PLoS One. 2012 Jun 29;7(6):e36829. doi: 10.1371/journal.pone.0036829 (PMC3387186; doi:10.1371/journal.pone.0036829)
Supplement: Table S2 — Relative excess risk due to interaction (RERI) with 95% confidence interval in brackets for the association between baseline anthropometric measures, IL1B SNP haplotypes and incident acute coronary syndrome. Median follow up 7.2 years. Diet, Cancer and Health, Denmark, 1993–2003. (XLS) [file pone.0036829.s002.xls]

## Sheet: Table S2 (RERI haplo)
Table S2. Relative excess risk due to interaction (RERI) with 95% confidence interval in brackets for the association
between baseline anthropometric measures, IL1B SNP haplotypes and incident acute coronary syndrome.
Median follow up 7.2 years. Diet, Cancer and Health, Denmark, 1993-2003.
	Men					Women
			IL1B SNP haplotype 1					IL1B SNP haplotype 1
	Variable	0 copy		2 copies		Variable	0 copy		2 copies
	Body mass index					Body mass index
	< 25	n/a		n/a		< 24	n/a		n/a
	25 - 29	n/a		0.62 (-0.64;1.88)		24 - 29	n/a		-0.53 (-2.96;1.89)
	> 29	n/a		1.02 (-1.30;3.33)		> 29	n/a		-1.21 (-4.31;1.89)
	Waist circumference					Waist circumference
	< 93	n/a		n/a		< 80	n/a		n/a
	93 - 102	n/a		0.23 (-0.97;1.43)		80 - 91	n/a		0.90 (-2.47;4.27)
	> 102	n/a		1.64 (-1.55;4.83)		> 91	n/a		-1.08 (-5.23;3.07)
	Hip circumference					Hip circumference
	> 103	n/a		n/a		> 105	n/a		n/a
	98 - 103	n/a		-0.82 (-2.54;0.91)		98 - 105	n/a		1.15 (-1.50;3.80)
	< 98	n/a		-0.99 (-2.65;0.66)		< 98	n/a		0.79 (-2.17;3.75)
	Men					Women
			IL1B SNP haplotype 2					IL1B SNP haplotype 2
	Variable	0 copy		2 copies		Variable	0 copy		2 copies
	Body mass index					Body mass index
	< 25	n/a		n/a		< 24	n/a		n/a
	25 - 29	n/a		-0.05 (-0.91;0.81)		24 - 29	n/a		0.02 (-1.62;1.66)
	> 29	n/a		-0.46 (-1.95;0.99)		> 29	n/a		-1.02 (-3.75;1.71)
	Waist circumference					Waist circumference
	< 93	n/a		n/a		< 80	n/a		n/a
	93 - 102	n/a		-0.21 (-0.99;0.57)		80 - 91	n/a		1.01 (-0.85;2.86)
	> 102	n/a		-0.23 (-1.64;1.19)		> 91	n/a		0.03 (-6.12;6.17)
	Hip circumference					Hip circumference
	> 103	n/a		n/a		> 105	n/a		n/a
	98 - 103	n/a		-0.03 (-0.73;0.66)		98 - 105	n/a		0.79 (-0.49;2.07)
	< 98	n/a		0.01 (-0.72;0.74)		< 98	n/a		0.82 (-0.86;2.49)
	NFKB1snp (-94 ATTG ins/del)					NFKB1snp (-94 ATTG ins/del)
	Wild/Wild	n/a		n/a		Wild/Wild	n/a		n/a
	Wild/variant	n/a		-0.14 (-0.96;0.67)		Wild/variant	n/a		-1.96 (-4.50;0.58)
	Variant/Variant	n/a		-0.31 (-1.50;0.89)		Variant/Variant	n/a		0.24 (-2.42;2.89)
	Men					Women
			IL1B SNP haplotype 3					IL1B SNP haplotype 3
	Variable	0 copy		2 copies		Variable	0 copy		2 copies
	Body mass index					Body mass index
	< 25	n/a		n/a		< 24	n/a		n/a
	25 - 29	n/a		-1.26 (-2.63;0.11)		24 - 29	n/a		0.95 (-0.53;2.43)
	> 29	n/a		0.64 (-1.67;2.94)		> 29	n/a		1.85 (-1.11;4.81)
	Waist circumference					Waist circumference
	< 93	n/a		n/a		< 80	n/a		n/a
	93 - 102	n/a		-0.45 (-1.74;0.84)		80 - 91	n/a		-1.78 (-3.56;0.06)
	> 102	n/a		-0.13 (-1.84;1.58)		> 91	n/a		1.08 (-5.79;7.95)
	Hip circumference					Hip circumference
	> 103	n/a		n/a		> 105	n/a		n/a
	98 - 103	n/a		-0.41 (-1.46;0.64)		98 - 105	n/a		-2.54 (-5.49;0.42)
	< 98	n/a		-0.03 (-1.31;1.25)		< 98	n/a		-2.39 (-5.41;0.63)
	Age used as time axis. All adjusted for smoking status and alcohol consumption.
	Women also adjusted for menopausal status.
	Waist circumference and hip circumference mutually adjusted.
	n/a: Not applicable.
